# Supplementary material for: Verbal autopsy interpretation: a comparative analysis of the InterVA model versus physician review in determining causes of death in the Nairobi DSS
Source: Popul Health Metr. 2010 Jun 29;8:21. doi: 10.1186/1478-7954-8-21 (PMC2902422; doi:10.1186/1478-7954-8-21)
Supplement: Additional file 1 — Spreadsheet showing cause of death categories (including abridged ICD-10 code-list) by physicians and InterVA model. [file 1478-7954-8-21-S1.XLS]

## Sheet: COD Full List
Phsyician's COD Codes	NUHDSS Physicians' COD text	InterVA COD list	*Collapsed COD categories described in the paper
1	Communicable diseases	Accidental drowning	Cardiovascular
1.0	Unspecified communicable diseases	Accidental poisoning	Diarrhoeal Disease
1.1	Acute febrile illness	Acute cardiac death	HIV/AIDS related death
1.1.0	Unspecified acute febrile illness	Acute respiratory disease not pneumonia	Injuries/accidents
1.1.1	Malaria	Bloody diarrhoea	Malaria
1.1.2	Meningitis	Chronic cardiac death	Malnutrition
1.1.3	Pneumonia	Diabetes	Maternity related death
1.1.4	Hepatitis	Disease of nervous system	Measles
1.1.5	Typhoid	Haemoglobinopathy	Meningitis
1.1.9	All other specified acute febrile illness	HIV/AIDS related death	Other acute/infectious diseases
1.2	Tuberculosis/AIDS	Homicide	other chronic/NCDs
1.2.0	Unspecified TB/AIDS	Kidney or urinary disease	Pneumonia/Sepsis
1.2.1	Pulmonary tuberculosis	Liver disease	Preterm/perinatal
1.2.2	AIDS	Malaria	Pulmonary Tuberculosis
1.2.3	AIDS + Pulmonary tuberculosis	Malignancy	Indeterminate
1.2.4	All other AIDS-related pulmonary diseases	Malnutrition
1.2.9	All other forms of tuberculosis	Maternity related death
1.3	Diarrhea disease	Measles
1.4	Tetanus	Meningitis
1.5	Rabies	Non-bloody diarrhoea
1.9	All other specified communicable diseases	Other acute infection
2	Direct maternal causes	Other digestive disease
2.0	Unspecified direct maternal causes	Other fatal accident
2.1	Eclampsia	Perinatal asphyxia
2.2	Ante-/Post-partum hemorrhage	Pneumonia/Sepsis
2.3	Obstructed labor	Pre-term/small baby
2.4	Other specified direct maternal causes	Stroke
3	Non-communicable diseases	Tetanus
3.0	Unspecified non-communicable diseases	Transport-related accident
3.1	Cardiovascular disorders	Tuberculosis (pulmonary)
3.1.0	Unspecified cardiovascular disorders	Indeterimate
3.1.1	Congestive cardiac failure
3.1.2	Ischemic heart disease
3.1.3	Cerebrovascular disease
3.1.9	All other specified cardiovascular disorders
3.2	Chronic obstructive pulmonary disease
3.3	Chronic liver disease
3.4	Acute abdominal conditions
3.5	Diabetes
3.5.1	Chronic complications of diabetes
3.5.2	Acute complications of diabetes
3.6	Neoplasms
3.6.0	Unspecified neoplasms
3.6.1	Carcinoma of the breast
3.6.2	Carcinoma of the cervix/uterus
3.6.3	Carcinoma of the gastrointestinal tract
3.6.9	All other specified carcinomas
3.7	Renal disorders
3.8	Central nervous system disorders
3.9	All other specified non-communicable diseases
4	Symptoms, signs, syndromes not classified elsewhere
4.1	All anemia
4.9	Other specified symptoms, signs, syndromes (malnutrition, blood reactions, etc)
5	External causes
5.0	Unspecified external causes (undetermined intent)
5.1	Unintentional injuries
5.1.1	Transport accidents
5.1.2	Falls
5.1.3	Burns by smoke, flames
5.1.4	Drowning
5.1.5	Other threats to breathing
5.1.6	Injury by inanimate mechanical forces
5.1.7	Exposure to electric, pressure, radiation
5.1.8	Exposure to venomous plants/animals
5.1.9	Exposure to forces of nature (Floods, earth quakes, etc)
5.1.10	Accidental exposure to noxious substances
5.1.11	Over-exertion, travel, privation (dehydration due to heat, starvation, etc)
5.2	Intentional injuries
5.2.1	Suicide (intentional self-harm)
5.2.2	Assault (homicide)
5.3	Alcohol and other substance intoxication
5.4	Legal intervention (war, legal execution, injury during legal arrest, etc)
5.5	Complications of medical interventions
6	Additional causes of death during first year of life
6.1	Malnutrition
6.2	Neonatal tetanus
6.3	Measles
6.4	Prematurity
6.5	Birth injury
6.6	Neonatal jaundice
6.7	Septicemia
6.8	Other unknown neonatal causes
6.9	Other specified neonatal causes (birth asphyxia, congenital defects, etc)
COD, Cause-of-death

## Sheet: COD Matched List
Ziraba_Code_in_Dataset	Data_Cleaning_Code	NUHDSS Physicians' COD Code-List	InterVA COD list	*Collapsed COD categories described in the paper
1.0	10	Unspecified communicable diseases	Other acute infection	Other acute/infectious diseases
1.1	11	Acute febrile illness	Other acute infection	Other acute/infectious diseases
1.1.0	110	Unspecified acute febrile illness	Other acute infection	Other acute/infectious diseases
1.1.1	111	Malaria	Malaria	Malaria
1.1.2	112	Meningitis	Meningitis	Meningitis
1.1.3	113	Pneumonia	Pneumonia/Sepsis	Pneumonia/Sepsis
1.1.4	114	Hepatitis	Liver disease	other chronic/NCDs
1.1.5	115	Typhoid	Other acute infection	Other acute/infectious diseases
1.1.9	119	All other specified acute febrile illness	Other acute infection	Other acute/infectious diseases
1.2	12	Tuberculosis/AIDS	HIV/AIDS related death	HIV/AIDS related death
1.2.0	120	Unspecified TB/AIDS	HIV/AIDS related death	HIV/AIDS related death
1.2.1	121	Pulmonary tuberculosis	Tuberculosis (pulmonary)	Tuberculosis (pulmonary)
1.2.2	122	AIDS	HIV/AIDS related death	HIV/AIDS related death
1.2.3	123	AIDS + Pulmonary tuberculosis	HIV/AIDS related death	HIV/AIDS related death
1.2.4	124	All other AIDS-related pulmonary diseases	HIV/AIDS related death	HIV/AIDS related death
1.2.9	129	All other forms of tuberculosis	N/A	other chronic/NCDs
1.3	13	Diarrhea disease	Non-bloody diarrhoea	Diarrhoeal Disease
1.4	14	Tetanus	Tetanus	Other acute/infectious diseases
1.5	15	Rabies	Other acute infection	Other acute/infectious diseases
1.9	19	All other specified communicable diseases	Other acute infection	Other acute/infectious diseases
2	2	Direct maternal causes	Maternity related death	Maternity related death
2.0	20	Unspecified direct maternal causes	Maternity related death	Maternity related death
2.1	21	Eclampsia	Maternity related death	Maternity related death
2.2	22	Ante-/Post-partum hemorrhage	Maternity related death	Maternity related death
2.3	23	Obstructed labor	Maternity related death	Maternity related death
2.4	24	Other specified direct maternal causes	Maternity related death	Maternity related death
3	3	Non-communicable diseases	N/A	other chronic/NCDs
3.0	30	Unspecified non-communicable diseases	N/A	other chronic/NCDs
3.1	31	Cardiovascular disorders	N/A	Cardiovascular
3.1.0	310	Unspecified cardiovascular disorders	N/A	Cardiovascular
3.1.1	311	Congestive cardiac failure	Chronic cardiac death	Cardiovascular
3.1.2	312	Ischemic heart disease	Acute cardiac death	Cardiovascular
3.1.3	313	Cerebrovascular disease	Stroke	Cardiovascular
3.1.9	319	All other specified cardiovascular disorders	N/A	Cardiovascular
3.2	32	Chronic obstructive pulmonary disease	N/A	other chronic/NCDs
3.3	33	Chronic liver disease	Liver disease	other chronic/NCDs
3.4	34	Acute abdominal conditions	N/A	other chronic/NCDs
3.5	35	Diabetes	Diabetes	other chronic/NCDs
3.5.1	351	Chronic complications of diabetes	Diabetes	other chronic/NCDs
3.5.2	352	Acute complications of diabetes	Diabetes	other chronic/NCDs
3.6	36	Neoplasms	Malignancy	other chronic/NCDs
3.6.0	360	Unspecified neoplasms	Malignancy	other chronic/NCDs
3.6.1	361	Carcinoma of the breast	Malignancy	other chronic/NCDs
3.6.2	362	Carcinoma of the cervix/uterus	Malignancy	other chronic/NCDs
3.6.3	363	Carcinoma of the gastrointestinal tract	Malignancy	other chronic/NCDs
3.6.9	369	All other specified carcinomas	Malignancy	other chronic/NCDs
3.7	37	Renal disorders	Kidney or urinary disease	other chronic/NCDs
3.8	38	Central nervous system disorders	Disease of nervous system	other chronic/NCDs
3.9	39	All other specified non-communicable diseases	N/A	other chronic/NCDs
4	4	Symptoms, signs, syndromes not classified elsewhere	N/A	other chronic/NCDs
4.1	41	All anemia	N/A	other chronic/NCDs
4.9	49	Other specified symptoms, signs, syndromes (malnutrition, blood reactions, etc)	N/A	other chronic/NCDs
5	5	External causes	N/A	Injuries/accidents
5.0	50	Unspecified external causes (undetermined intent)	N/A	Injuries/accidents
5.1	51	Unintentional injuries	Other fatal accident	Injuries/accidents
5.1.1	511	Transport accidents	Transport-related accident	Injuries/accidents
5.1.2	512	Falls	Other fatal accident	Injuries/accidents
5.1.3	513	Burns by smoke, flames	Other fatal accident	Injuries/accidents
5.1.4	514	Drowning	Accidental drowning	Injuries/accidents
5.1.5	515	Other threats to breathing	Other fatal accident	Injuries/accidents
5.1.6	516	Injury by inanimate mechanical forces	Other fatal accident	Injuries/accidents
5.1.7	517	Exposure to electric, pressure, radiation	Other fatal accident	Injuries/accidents
5.1.8	518	Exposure to venomous plants/animals	Accidental poisoning	Injuries/accidents
5.1.9	519	Exposure to forces of nature (Floods, earth quakes, etc)	Other fatal accident	Injuries/accidents
5.1.10	5110	Accidental exposure to noxious substances	Other fatal accident	Injuries/accidents
5.1.11	5111	Over-exertion, travel, privation (dehydration due to heat, starvation, etc)	Other fatal accident	Injuries/accidents
5.2	52	Intentional injuries	Homicide	Injuries/accidents
5.2.1	521	Suicide (intentional self-harm)	N/A	Injuries/accidents
5.2.2	522	Assault (homicide)	Homicide	Injuries/accidents
5.3	53	Alcohol and other substance intoxication	Other fatal accident	Injuries/accidents
5.4	54	Legal intervention (war, legal execution, injury during legal arrest, etc)	N/A	Injuries/accidents
5.5	55	Complications of medical interventions	N/A	Injuries/accidents
6	6	Additional causes of death during first year of life	N/A	Other acute/infectious diseases
6.1	61	Malnutrition	Malnutrition	Malnutrition
6.2	62	Neonatal tetanus	Tetanus	Other acute/infectious diseases
6.3	63	Measles	Measles	Measles
6.4	64	Prematurity	Pre-term/small baby	Preterm/perinatal
6.5	65	Birth injury	Perinatal asphyxia	Preterm/perinatal
6.6	66	Neonatal jaundice	N/A	Preterm/perinatal
6.7	67	Septicemia	Pneumonia/Sepsis	Pneumonia/Sepsis
6.8	68	Other unknown neonatal causes	N/A	Preterm/perinatal
6.9	69	Other specified neonatal causes (birth asphyxia, congenital defects, etc)	Perinatal asphyxia	Preterm/perinatal
99999	99999	No Consensus	Indeterminate	Indeterminate
